# Supplementary material for: Effects of 5-ion 6-beam sequential irradiation in the presence and absence of hindlimb or control hindlimb unloading on behavioral performances and plasma metabolic pathways of Fischer 344 rats
Source: Front Physiol. 2024 Nov 13;15:1486767. doi: 10.3389/fphys.2024.1486767 (PMC11598337; doi:10.3389/fphys.2024.1486767)
Supplement: Supplementary file 1 [file Table2.XLSX]

## Sheet: Sheet1
Animal	rad	HU	Cohort	NO1-TotDist	NO2-TotDist	NO-TotDurBoth	NO-TimeF	NO-TimeN	NO-%TimeF	NO-%TimeN	NO-DI	NO1-CentTime	NO2-CentTime	OF1TotDist	OF1timemobile	OF1Timeimmobile	OF1CentTime	OF2TotDist	OF2Timemobile	OF2timeImmobile	OF2CentTime	2-QUINOLINECARBOXYLIC ACID	Hydroxyphenyllactic acid	3-AMINOISOBUTANOATE	3-HYDROXYBENZOATE	3-Methyldioxyindole	4-AMINOBUTANOATE	4-Guanidinobutanoic acid	4-HYDROXYPROLINE	5-AMINOPENTANOATE	5-METHYLCYTOSINE	5'-METHYLTHIOADENOSINE	Pyroglutamic acid	ALANINE	ALLANTOIN	ARGININE	ASPARAGINE	ASPARTATE	BETAINE	Monoethylhexyl phthalic acid	CARNITINE	CITRULLINE	CORTISOL 21-ACETATE	CREATINE	CYSTINE	CYTIDINE	CYTOSINE	3-Phosphoglyceric acid	DEOXYCARNITINE
1	sham	sham	1	0.684	4.172	1.49	1.49	0	100	0	-1			9.758	113.5	186.5		5.022	58.1	241.9
2	sham	sham	1	4.29	5.141	3.56	0	3.56	0	100	1			2.442	41.4	258.6		4.724	46.7	253.3
3	sham	sham	1	0.168	4.131	0	0	0						5.627	67.2	232.8		5.004	36.5	263.5
4	sham	sham	1	0.219	5.138	0	0	0						3.355	44.5	255.5		1.417	13.7	286.3
6	sham	sham	1	1.292	4.111	0	0	0						5.2	63.8	236.2		0.454	7	293
7	sham	sham	1	0.374	2.376	0	0	0						2.594	42.5	257.5		0.074	2.4	297.6
8	sham	sham	1	0.366	0	0	0	0						2.78	41.8	258.2		1.278	45.8	254.2
9	sham	sham	1	0.153	1.203	0	0	0						1.212	32.3	267.7		0.581	9.4	290.6
10	sham	sham	1	0.454	4.111	0	0	0						1.586	25.6	274.4		0.275	10.7	289.3
11	sham	sham	1	0.164	0.991	0	0	0						3.471	60.3	239.7		0.822	10	290
20	sham	HU	1	1.959	4.187	4.26	2.61	1.65	61.2676	38.7324	-0.225352			1.986	30.6	269.4		0.633	13.2	286.8
21	sham	HU	1	0.6	5.048	7.19	0	7.19	0	100	1			3.002	72.5	227.5		0.62	17.3	282.7
22	sham	HU	1	6.765	4.111	0	0	0						2.446	42.9	250.3		0.719	11.4	288.6
23	sham	HU	1	0.249	4.11	5.54	2.42	3.12	43.6823	56.3177	0.126354			2.581	36.3	258.5		1.92	21.2	278.8
24	sham	HU	1	0.438	4.108	0	0	0						3.077	46.7	253.3		1.553	17	283
25	sham	HU	1	0.77	5.075	0	0	0						2.481	33.3	266.7		0.657	13.8	286.2
26	sham	HU	1	1.938	4.113	0	0	0						0.761	19.8	279.8		1.374	27.1	272.9
27	sham	HU	1	0.581	2.42	0	0	0						1.567	16.9	283.1		0.313	10.2	289.8
29	sham	HU	1	2.14	4.107	0	0	0						2.809	32.8	267.2		0.756	6	294
30	sham	HU	1	0.64	1.202	2.8	2.8	0	100	0	-1			2.651	51.5	248.5		1.291	14.4	285.6
37	0.75	sham	1	1.874	4.11	0	0	0						0.831	9.4	226.5		2.641	41.3	258.7
38	0.75	sham	1	0.656	4.751	0	0	0						1.534	33.7	203.7		0.886	10.6	289.4
39	0.75	sham	1	3.78	4.109	0.55	0	0.55	0	100	1			7.299	79.9	220.1		2.706	16.2	283.8
40	0.75	sham	1	0.437	0.835	0	0	0						7.412	96.6	203.4		0.378	5.9	294.1
41	0.75	sham	1	1.078	4.186	0	0	0						8.424	98.8	201.2		2.686	32.6	267.4
42	0.75	sham	1	0.584	4.079	0.86	0.86	0	100	0	-1			5.898	96.4	203.6		2.966	31.3	268.7
43	0.75	sham	1	0.446	4.131	0	0	0						2.457	36.8	263.2		0.177	79.1	220.9
44	0.75	sham	1	0.361	0.991	0	0	0						1.293	31.6	268.4		0.082	1.1	298.9
45	0.75	sham	1	0	4.11	0	0	0						4.07	42	258		0.535	188.4	111.6
46	0.75	sham	1	0.154	4.536	0.4	0	0.4	0	100	1			2	27.4	272.6		0.23	6.2	293.8
55	1.5	sham	1	0.989	0	0.72	0.72	0	100	0	-1			3.538	56.4	240		2.432	37.7	254.5
56	1.5	sham	1	0.253	6.638	4.35	2.8	1.55	64.3678	35.6322	-0.287356			6.124	79	219.2		3.897	39.1	257
57	1.5	sham	1	0.618	4.111	0	0	0						1.994	47.6	252.4		1.068	22.9	277.1
58	1.5	sham	1	0.355	4.584	0	0	0						1.631	42.6	257.4		0.697	21.3	278.7
59	1.5	sham	1	0	4.106	0	0	0						6.319	64.3	235.7		0.872	8.8	291.2
60	1.5	sham	1	0.619	3.658	0	0	0						6.326	103.2	196.8		2.101	20.3	279.7
61	1.5	sham	1	0.437	4.108	0	0	0						4.295	30.1	269.9		0.343	0	300
62	1.5	sham	1	0.698	2.325	0.78	0	0.78	0	100	1			2.185	13.6	286.4		0.08	1.6	298.4
63	1.5	sham	1	1.787	4.109	0	0	0						2.098	25.1	274.9		0.093	6.6	293.4
64	1.5	sham	1	0.367	1.345	0	0	0						1.052	20.8	279.2		0.289	7.8	292.2
73	0.75	HU	1	0.718	4.033	0	0	0						4.414	60.9	230		1.332	16.1	283.9
74	0.75	HU	1	0.375	1.257	5.36	1.57	3.79	29.291	70.709	0.414179			2.818	45.9	247.2		2.075	18.7	281.3
75	0.75	HU	1	0.444	4.106	0	0	0						4.867	71.5	228.5		0.353	7.7	292.3
76	0.75	HU	1	1.047	2.223	4.49	2.92	1.57	65.0334	34.9666	-0.300668			1.464	31.6	268.4		2.778	21	279
77	0.75	HU	1	0.264	4.111	0	0	0						3.454	62.5	237.5		6.14	50.2	249.8
78	0.75	HU	1	0.482	2.127	0	0	0						9.768	112.3	187.7		3.257	24.6	275.4
79	0.75	HU	1	0	0	0	0	0						1.61	16	284		1.08	10.2	289.8
80	0.75	HU	1	0.245	2.683	2.16	0.86	1.3	39.8148	60.1852	0.203704			3.937	73.4	226.6		0.725	7	293
81	0.75	HU	1	0.438	4.125	0	0	0						1.589	15.8	284.2		0.768	11	289
83	0.75	HU	1	0.54	1.216	0	0	0						1.087	19.7	280.3		0.319	3.9	296.1
91	1.5	HU	1	0.443	4.108	0	0	0						6.282	80.9	219.1		0.732	6.9	293.1
92	1.5	HU	1	1.413	1.203	0	0	0						4.285	60.2	239.8		3.315	34.4	265.6
93	1.5	HU	1	0.448	4.015	0	0	0						5.623	58.4	241.6		0.742	9.7	290.3
94	1.5	HU	1	0.555	1.209	2.66	2.66	0	100	0	-1			5.532	78.6	221.4		0.908	11.7	288.3
95	1.5	HU	1	1.743	4.186	0	0	0						2.271	43.7	256.3		2.419	29.5	270.5
96	1.5	HU	1	0.592	1.436	0	0	0						3.577	52.6	247.4		2.333	22.9	277.1
99	1.5	HU	1	0.361	4.126	0	0	0						3.674	47.7	252.3		2.163	21.7	278.3
100	1.5	HU	1	0.151	1.283	0	0	0						1.78	35.6	264.4		4.905	47.6	252.4
101	1.5	HU	1	0.503	4.207	0	0	0						1.739	29.1	270.9		0.097	1.2	298.8
102	1.5	HU	1	0.853	1.287	0	0	0						0.544	16.3	283.7		0.834	19.1	280.9
109	sham	sham	2	0.307	1.838	0	0	0				0	0.1	6.632	67.5	232.5	31	2.91	20	280	13.3	7875	24470	26690	18990	7874	7059	18320	264400	707700	22190	3153	47510	105900	64200	300300	37310	14260	3838000	98900	4806000	452500	6686	2706000	2015	5994	352100	4718	32680
110	sham	sham	2	4.561	6.957	6.01	4	2.01	66.5557	33.4443	-0.331115	20.6	91.2	5.638	60.4	239.6	20.3	1.512	17.8	282.2	7.1	3680	23690	21100	17730	5570	7786	29630	247200	746400	20950	3267	40160	109400	65810	396500	36810	19330	3944000	140100	5002000	449500	3181	2479000	2681	11580	345100	5460	52450
111	sham	sham	2	0.661	0.249	0	0	0				5.1	7.7	3.577	60.5	239.5	10.2	0.782	10.6	289.4	31.9	12340	29550	23300	19880	7277	9150	25330	268600	781200	21440	4642	65670	109900	60530	401700	36440	17470	4529000	103300	5260000	467100	14590	2255000	1493	8166	442300	9936	49190
112	sham	sham	2	0.414	1.655	0	0	0				0.1	0	6.834	59.8	240.2	27	1.788	13.8	286.2	0.9	11840	31740	24090	15520	10240	8059	31290	287600	777500	22940	5845	73210	116800	42750	374600	37370	13250	4387000	295000	5609000	398500	11200	1656000	3252	7010	387200	7630	57270
113	sham	sham	2	0.83	1.446	0	0	0				1.3	0.5	6.935	54.3	245.7	12.3	8.577	56.9	243.1	4.2	7623	26010	20910	15900	7452	6724	22570	246800	707600	22030	1320	28250	96350	76750	336700	33860	10530	3704000	167100	5020000	456300	3180	2945000	2560	12240	377500	1797	51890
114	sham	sham	2	4.93	4.671	0.96	0.96	0	100	0	-1	17.2	6.7	7.801	89.5	210.5	8	0.305	6.8	293.2	0.7	6742	26540	23890	17190	12190	6157	24780	296000	770700	19960	2824	43010	120500	72960	420800	43050	14680	3775000	160400	5070000	532700	11960	2527000	1458	6973	419000	5374	58150
115	sham	sham	2	0.729	0.24	0	0	0				4.5	0	2.085	21.9	278.1	11.5	1.166	12.5	287.5	1.2	11340	24760	30600	21860	14850	7842	34290	276800	712900	21370	2198	37320	111900	90530	267800	38260	10800	3987000	154900	4970000	471000	10640	2109000	3751	9788	401100	2351	43230
116	sham	sham	2	0.465	1.093	0	0	0				2.9	0	3.377	43.8	256.2	25.1	0.817	10.8	289.2	3.5	13820	38790	32250	21130	10490	9615	22380	250300	947900	18470	1933	30850	142100	64700	399900	38340	10610	4574000	168400	5743000	612800	13990	4136000	3184	15740	486400	3953	65730
117	sham	sham	2	0.449	8.729	4.8	1.43	3.37	29.7917	70.2083	0.404167	0	18.5	3.006	43.2	256.8	16.5	1.233	12.6	287.4	8.6	11070	26630	25340	23660	9322	8502	32720	248800	790600	23190	4396	61230	119800	66560	352000	42050	13970	3969000	84740	5596000	530600	12460	3204000	1438	9834	383800	4198	58750
118	sham	sham	2	2.27	6.544	1.88	1.88	0	100	0	-1	6.9	11.2	2.009	20	280	11.5	1.563	15.6	284.4	4.5	10260	32570	24910	22270	1508	7365	29970	274100	809100	23800	6623	75620	105200	88400	113900	35410	10940	4083000	81450	5556000	478700	3769	3122000	1734	11980	441100	5770	53400
119	sham	sham	2	0.999	4.152	2.82	1.46	1.36	51.773	48.227	-0.035461	0	8.2	8.692	86.3	213.7	31.5	1.07	16.6	283.4	29.4	6367	30890	30210	20230	7372	8158	21150	283100	718700	23040	6027	50210	120500	46790	206500	38280	15880	4747000	77550	5634000	547000	3810	2852000	1239	8103	363500	6475	45890
120	sham	sham	2	2.115	1.047	0.86	0	0.86	0	100	1	8.1	7.7	5.872	69.8	230.2	34	1.062	12.3	287.7	4.8	6992	24200	22760	19150	8090	4914	25490	215500	606600	20040	1608	35990	98470	90050	268200	34430	12960	3312000	145800	3790000	476300	10700	2228000	481.5	7406	300700	5191	29730
121	0.75	sham	2	0.484	2.928	0	0	0				1	0.6	3.881	43.7	256.3	14.6	0.667	7.7	292.3	6	6684	25740	28050	17820	3915	7616	22330	259200	717000	20760	1699	34950	90380	84200	320700	36290	14050	3448000	161200	4636000	382600	10300	2025000	24.8	11700	364900	10460	44110
122	0.75	sham	2	2.072	4.24	2.21	2.21	0	100	0	-1	4.8	14	2.369	30.1	269.9	7.7	2.567	21.9	278.1	3.4	9775	29980	31570	25450	9646	8931	27140	291200	810500	25670	1823	37270	124600	52580	420000	38020	12640	4858000	126600	5685000	540500	39170	3269000	2384	11180	392600	5385	59160
123	0.75	sham	2	2.512	7.408	2.04	0.34	1.7	16.6667	83.3333	0.666667	0	17.5	6.281	65.6	234.4	10.6	0.5	4.6	295.4	1.9	8306	26040	24580	18170	7639	7593	27060	235800	694500	21970	3111	37640	99840	86450	342900	37680	12190	4116000	152100	4521000	463200	7095	1958000	2042	9709	384000	1966	45530
124	0.75	sham	2	1.271	2.271	0	0	0				4.1	1.7	1.92	39.4	260.6	19.8	1.857	20.2	279.8	10.3	11790	25120	29120	19040	8868	7016	23960	255900	774400	22100	903.4	22970	99640	75810	316300	36160	9345	3505000	182100	4908000	435800	30460	2969000	3263	15890	392900	4677	52680
125	0.75	sham	2	0.87	0.72	0	0	0				2.5	6.7	7.212	71.3	228.7	35.1	0.755	6.5	293.5	0.6	8103	30060	28640	19850	5349	7252	19850	228400	815300	15720	2843	34220	104700	80680	359500	35530	12750	3398000	139000	4542000	495400	12020	3252000	2779	9681	379200	3266	46900
126	0.75	sham	2	1.823	0.584	0	0	0				1.1	0.8	9.294	78.5	221.5	57.1	0.693	5.8	294.2	0.5	12740	34760	23900	18360	10470	8450	16730	245900	858600	17490	600.6	29300	136600	73270	368200	50120	12420	2963000	178300	4389000	530800	5384	3033000	2803	8029	375500	2630	37110
127	0.75	sham	2	0.323	3.32	3.45	3.45	0	100	0	-1	0.8	16.4	6.991	90.2	209.8	44.4	0.817	5.7	294.3	40.4	5003	24560	21600	14960	8003	6722	29850	244800	757600	22120	816	21820	108300	64550	443200	41600	12220	3565000	146100	5189000	449600	6461	2650000	1267	11830	419500	5159	57260
128	0.75	sham	2	5.235	4.106	0.88	0.88	0	100	0	-1	29.1	3.3	10.706	70.3	229.7	12.7	5.241	25.2	274.8	6.6	6302	27490	18410	20600	3985	8487	73090	246600	817100	22400	2788	61120	116200	67570	392300	42210	13390	4717000	114900	5252000	594300	10210	2336000	1369	6463	404300	6141	46680
129	0.75	sham	2	0.732	8.121	3.85	2.55	1.3	66.2338	33.7662	-0.324675	6.9	22.6	4.249	40.1	259.9	15	0.584	6.5	293.5	1	9535	31940	36270	22490	11400	9434	29450	283600	772100	19870	2725	39630	98480	83890	372200	38450	11550	3513000	138700	4829000	524800	7379	2834000	2976	10860	425000	2700	47610
130	0.75	sham	2	1.441	2.444	1.66	1.66	0	100	0	-1	0.6	5.8	7.377	68.9	231.1	16.9	0.521	8	292	0.5	6860	33490	26180	28580	7821	6536	30800	232900	810400	27220	2416	33480	103700	68600	356800	35020	12080	3990000	161500	4925000	416000	33190	2456000	3488	7608	406800	5089	46250
131	0.75	sham	2	0.402	5.809	3.39	0	3.39	0	100	1	0.8	13.4	4.879	60.9	239.1	19	0.938	7.2	292.8	3.3	9312	31370	29400	17260	9817	7302	61680	294600	807000	22020	6288	69780	110400	61650	377200	40150	12480	4494000	82500	5821000	630400	3623	2812000	2332	9710	491500	4673	57490
132	0.75	sham	2	0.561	2.14	0.92	0.92	0	100	0	-1	0.4	6.1	5.666	44.6	255.4	6.8	3.342	26.9	273.1	3.5	5391	29770	28820	20810	11190	7363	25070	273100	859900	27370	1769	32700	122400	63220	445600	41550	11410	4276000	144200	5123000	506900	21930	2530000	1540	8888	421100	7448	50250
133	1.5	sham	2	1.799	10.656	5.25	3.17	2.08	60.381	39.619	-0.207619	0	18	4.941	73.5	226.5	25.1	2.268	22	278	1.1	7846	41780	28380	16810	6857	7869	27730	289800	852100	23250	4752	67860	131000	73750	280700	39610	10200	3692000	70310	5745000	423100	2153	3302000	2328	11680	459200	3770	55050
134	1.5	sham	2	1.485	3.786	1.23	0.36	0.87	29.2683	70.7317	0.414634	11.3	21.5	3.022	62.2	237.8	79	0.911	17.3	282.7	16.7	7424	31770	30920	23120	5880	9251	37590	298200	772000	24280	2252	45730	97670	62040	318200	36540	13710	3872000	130700	4943000	505300	4958	2734000	23.64	10110	445200	3254	57750
135	1.5	sham	2	0.989	3.812	0	0	0				3.6	0.3	1.899	22.6	277.4	39.1	0.649	7.6	292.4	12	10110	24510	25410	18040	11610	8624	23450	253000	773000	25410	1460	26390	119100	55440	382400	41340	10530	4357000	154000	5063000	509300	10590	2600000	4815	11270	382600	4407	50180
136	1.5	sham	2	2.539	0.467	0.62	0.62	0	100	0	-1	1.4	2.8	4.939	69.1	230.9	32.1	0.638	5.8	294.2	0.7	5258	26680	27660	15830	7241	7968	26250	258400	739300	19620	796.4	23160	97450	68450	339900	34620	12330	4249000	164900	4581000	457900	5406	2324000	2039	10080	389800	2250	43240
137	1.5	sham	2	0.458	5.294	3.28	2.7	0.58	82.3171	17.6829	-0.646341	0	12.8	2.87	41.7	258.3	14.3	0.923	12.3	287.7	13.4	7359	38400	26090	16710	7370	7127	15980	235100	733900	24150	3295	44070	133200	70650	475800	33980	14820	3230000	135200	5000000	487800	7773	3065000	16.62	7474	380900	5950	49620
138	1.5	sham	2	1.873	0.631	0	0	0				4.5	0	4.508	49.5	250.5	16.5	0.699	9.3	290.7	57	12000	21350	16280	18140	9111	7256	18010	255600	734100	15310	2333	37600	115100	41210	370500	36960	17680	3236000	147600	5031000	443900	36380	2744000	59.85	7909	403200	4455	50710
139	1.5	sham	2	0.524	7.862	4.03	0	4.03	0	100	1	9.7	12.7	8.251	78.6	221.4	19.2	3.138	26.8	273.2	1.5	10110	32160	23490	17880	7583	8631	21410	286700	807400	27900	5438	68250	126800	55270	386100	40750	12140	4926000	72720	5753000	482100	16260	3118000	2092	12890	409400	4463	59550
140	1.5	sham	2	4.676	6.001	6.95	0	6.95	0	100	1	15.2	27	10.124	103.1	196.9	25.7	1.702	24.6	275.4	4.3	9518	26420	35170	23550	13490	8446	38180	286700	883300	25510	1968	26810	120200	57990	392800	41680	9885	4739000	162200	5234000	530600	28400	2454000	101.8	11050	399200	3976	60840
141	1.5	sham	2	6.848	5.178	4.67	2.32	2.35	49.6788	50.3212	0.00642398	2.7	19.7	11.204	117.3	182.7	96.6	8.296	53.8	246.2	46.2	7871	33240	27060	18460	5327	8678	26470	290800	769500	24530	3813	52260	117700	28920	424200	17600	14300	4505000	123400	5635000	396000	9582	2702000	2214	10880	403500	8728	62810
142	1.5	sham	2	1.508	7.218	1.67	0.32	1.35	19.1617	80.8383	0.616766	3.5	12.8	8.57	87.2	212.8	22.5	2.374	15.3	284.7	0	9743	35990	30770	31000	11700	8432	40800	299000	963200	25990	2110	41440	137900	45780	440000	45040	11500	4896000	166000	5454000	546000	26080	3636000	5017	12830	429000	5408	58140
143	1.5	sham	2	0.503	1.31	0	0	0				1.3	2.5	6.97	75.6	224.4	21.5	0.406	5.3	294.7	0.5	9021	38120	28200	24930	9355	6221	26180	304800	822600	23240	2481	39410	104700	32470	386100	33530	11970	3953000	145200	5158000	517000	10400	2978000	171.3	8652	410200	7572	56610
144	1.5	sham	2	2.987	3.9	1.22	0	1.22	0	100	1	5.9	15	12.463	118.9	181.1	58.1	2.859	24.3	275.7	3.8	10630	29370	24900	24070	10460	6368	29490	273100	768100	26770	1605	27910	125100	42290	350200	36270	10790	4589000	162400	5576000	430400	7762	3084000	1732	11040	372900	5840	60620
145	sham	ctrl HU	2	1.609	8.25	0	0	0				8	10.9	3.175	36.4	263.6	21.7	2.791	25.1	274.9	12.1	9645	32020	28970	24660	11030	9039	51680	321300	862900	28550	2223	36040	117700	53830	406200	40040	11910	4623000	174400	5854000	556900	50380	2808000	5049	12310	412900	841.2	63150
146	sham	ctrl HU	2	0.65	3.654	0	0	0				0	0	6.716	83	217	49.9	2.125	17.1	282.9	0.8	9088	29800	23780	19790	13630	7264	31010	263800	906900	22880	4362	56860	122200	51850	445200	38930	16010	4068000	78810	5654000	521400	8916	2911000	3756	10580	427800	4084	52890
147	sham	ctrl HU	2	1.72	7.504	0	0	0				2.7	1.7	3.291	48.4	251.6	27	0.577	5.2	294.8	1.2	6993	24580	27100	20740	8727	7560	29080	268800	788000	18160	2724	36190	97540	81490	292500	35990	12730	3784000	178000	4996000	432400	2281	2048000	1883	8240	376300	4245	52760
148	sham	ctrl HU	2	0.904	5.518	1.55	1.55	0	100	0	-1	0.6	9.1	1.679	28	272	19.8	0.561	11.2	288.8	4.1	8054	30760	21560	15190	10440	7498	20760	280200	795700	20910	3127	30900	94440	51530	372900	35290	12000	3679000	161300	5547000	456300	3660	2371000	4185	10100	379900	4823	60840
149	sham	ctrl HU	2	0.393	6.614	1.69	0	1.69	0	100	1	1	6.1	4.991	40.9	259.1	2.9	0.547	5.5	294.5	5.6	7409	29780	27250	24760	6787	7953	31680	314000	802900	24490	2645	39690	103600	82020	345200	32610	12930	3627000	123700	4966000	492300	6121	2666000	2741	10820	428200	3079	41230
150	sham	ctrl HU	2	3.079	5.682	1.66	0.42	1.24	25.3012	74.6988	0.493976	3.1	6.9	5.366	65.3	234.7	8.4	0.607	2.5	297.5	1.4	10690	25790	22840	21020	8874	6586	19710	235600	730300	16590	1849	22080	104200	61590	336200	35300	11090	3703000	154800	4658000	506900	9218	3249000	3207	10780	406800	5572	40920
151	sham	ctrl HU	2	0.571	4.851	0	0	0				0.6	1.2	6.88	73.5	226.5	8.2	1.369	9.2	290.8	0	9975	26470	29080	25710	7811	8814	34870	283200	907000	21170	2853	39870	105400	80990	426600	37760	11090	3843000	139200	4963000	588000	21470	3203000	3533	12020	408900	1684	61870
152	sham	ctrl HU	2	2.039	0.555	0	0	0				2.9	0.8	4.136	55.4	244.6	9.9	0.338	2.4	297.6	0.3	12480	25950	27940	19780	8959	10520	26900	264000	820800	22500	704.7	23080	121900	48380	550400	40250	10590	4827000	151000	5117000	511900	62760	2447000	2033	9251	402800	5444	60120
153	sham	ctrl HU	2	1.728	6.983	7.8	0.59	7.21	7.5641	92.4359	0.848718	4.8	10.4	4.435	58.5	241.5	26.2	1.199	11.9	288.1	12.9	13170	30550	32110	24030	8244	7648	33000	306500	905500	26830	4187	60580	124700	44460	415700	40390	14540	3847000	123100	5523000	536500	12640	2180000	3253	11390	415700	2184	60180
154	sham	ctrl HU	2	0.493	0.977	1.8	0.92	0.88	51.1111	48.8889	-0.0222222	16.9	190.8	5.227	68	232	10	1.33	14.3	285.7	0.4	14230	31220	36280	23060	9660	9281	35610	329000	906000	22760	2834	49880	121400	48620	471700	44590	13180	4443000	133500	5606000	586700	33800	2672000	2783	12160	452300	6165	58750
155	sham	ctrl HU	2	1.176	5.644	6.93	5.12	1.81	73.8817	26.1183	-0.477633	0	17.5	3.061	48.1	251.9	5.4	3.106	29.7	270.3	3.1	10580	34100	31980	26430	12850	10810	40920	284200	934400	24770	2151	42510	126900	62550	518900	42340	12160	4827000	141100	6079000	643700	30980	2910000	2962	11490	453500	3242	61630
156	sham	ctrl HU	2	0.676	4.482	2.44	2.14	0.3	87.7049	12.2951	-0.754098	1.4	12.8	4.042	38.5	261.5	45.9	1.387	7.5	292.5	0	9841	31140	30310	25430	9338	6682	27070	280400	754700	25660	1802	37520	110900	73450	309500	33890	10720	3689000	156800	5476000	522200	31650	2421000	1933	13020	433300	6331	56670
157	0.75	ctrl HU	2	3.644	5.865	1.46	1.46	0	100	0	-1	6.5	6.1	5.769	61.1	238.9	13.2	3.38	23.7	276.3	6.9	11330	30590	25940	17050	12160	7497	27070	281200	780800	25220	4146	69180	126800	63840	398200	36360	14020	5034000	90410	5912000	490800	5118	2537000	3227	10170	436000	5070	54660
158	0.75	ctrl HU	2	0.604	4.112	1.49	1.49	0	100	0	-1	0	21.4	7.872	79.8	220.2	35	0.726	11.7	288.3	13	13450	27370	32390	25730	9435	7774	27460	304600	864700	27680	2166	38210	108500	61780	339600	37550	10800	3932000	138100	5587000	492200	64250	2275000	26.15	12150	428700	7066	60880
159	0.75	ctrl HU	2	0.434	2.194	0	0	0				1.7	0	3.403	42.4	257.6	9.9	0.689	4.2	295.8	5.2	10830	35220	25250	22180	9648	8128	27250	253400	805600	25250	5340	72630	100900	61040	424400	33840	11400	3930000	95190	5744000	488100	17460	2957000	3744	10850	416600	4907	71100
160	0.75	ctrl HU	2	1.032	3.156	0.79	0	0.79	0	100	1	0.9	2.8	2.428	33.6	266.4	15	0.687	5.7	294.3	1	13000	37370	27570	25330	15950	7251	27760	284000	857500	22420	5393	94440	114700	56670	317000	33280	12860	4458000	87790	6215000	503600	30600	3674000	1198	15390	447200	4598	59760
161	0.75	ctrl HU	2	1.233	8.943	6.02	1.79	4.23	29.7342	70.2658	0.405316	1.3	21.3	3.521	49.4	250.6	18.8	1.542	8.9	291.1	8.8	13370	30110	19690	18570	10650	7247	18820	223700	788300	21930	982.7	21700	134200	66440	458400	46370	11280	3449000	164000	4747000	501800	34080	3293000	138.2	13420	370000	3021	55790
162	0.75	ctrl HU	2	1.06	1.99	0	0	0				1.7	1.5	3.303	51.7	248.3	13.7	2.614	28.4	271.6	18.7	9698	30380	22600	25230	8302	6577	20330	230900	745400	29960	878.5	28300	99710	64310	330700	36220	11240	3094000	170500	4534000	527600	26960	2484000	931.3	8715	387200	3182	44230
163	0.75	ctrl HU	2	4.702	10.093	0	0	0				12.5	27.4	10.731	84.2	215.8	56.4	2.675	22.4	277.6	5.5	10240	35200	28360	23090	6285	8903	46170	281000	876300	58920	5987	77670	122000	78580	400200	35260	13850	4830000	79830	5319000	663800	16450	2008000	72.32	13920	508700	4233	57590
164	0.75	ctrl HU	2	0.547	5.213	0	0	0				0	4.9	1.265	28.6	271.4	20.7	0.412	7.5	292.5	142.5	12090	32460	28630	18430	8698	7451	26630	274800	831500	25700	3238	61480	124000	47820	451000	41540	11790	4926000	92750	5813000	447500	26910	2634000	619.4	9730	396200	4077	59220
165	0.75	ctrl HU	2	0.483	6.272	1.42	1.42	0	100	0	-1	2.1	16.6	2.991	29	271	9.8	0.768	7	293	0.9	12730	29080	24110	15220	9501	7297	20740	266200	747500	22340	3762	56440	134400	55350	442700	41110	17070	3980000	125300	5069000	429200	20590	2490000	1172	11530	395300	9347	53240
166	0.75	ctrl HU	2	3.56	0.553	0	0	0				1.4	0	5.641	52.2	247.8	18	2.049	12.8	287.2	2.3	14890	33280	33030	21130	4313	7705	32640	268100	686300	23960	3483	63830	101500	69210	422900	30520	11620	5868000	68610	6309000	522300	33830	2491000	526.4	10790	419500	3660	53970
167	0.75	ctrl HU	2	0.614	6.89	0	0	0				2.6	4.8	8.208	81.1	218.9	31.1	1.007	8.5	291.5	0.4	11210	26500	22940	22490	11020	5163	28160	272600	796000	25490	4691	60390	125700	73820	441900	45220	15230	4313000	83850	5064000	490900	25440	2387000	58.04	11920	403400	6972	59990
168	0.75	ctrl HU	2	2.309	7.167	7.11	1.94	5.17	27.2855	72.7145	0.45429	2.2	18.3	8.538	60.1	239.9	24.2	3.061	21.8	278.2	3.5	8050	30040	27300	25200	12170	8107	22610	260700	849000	24740	3011	37640	127700	51960	398700	32030	15660	4380000	122700	5773000	485600	5709	2741000	609.7	17560	378500	5668	64790
169	1.5	ctrl HU	2	0.409	3.662	2.39	0	2.39	0	100	1	0	6.7	9.902	89.1	210.9	26.8	1.139	11.3	288.7	0.7	12720	30580	20360	22140	8896	6634	28850	265000	814000	23610	4650	53140	125500	44630	375500	51990	11370	4136000	139900	4938000	492500	9552	1824000	6555	9409	382100	7147	57710
170	1.5	ctrl HU	2	0.375	6.255	4.96	3.47	1.49	69.9597	30.0403	-0.399194	10.7	36.5	6.741	68.4	231.6	26.9	4.512	38.9	261.1	95.8	6923	27910	26840	22170	11650	8794	29310	254800	783400	24020	2113	39940	104900	72650	387500	36810	12300	4691000	146400	4980000	516400	11020	2317000	825	10770	341400	1942	43170
171	1.5	ctrl HU	2	0.596	2.935	1.52	1.52	0	100	0	-1	18.4	3.2	6.191	60.4	239.6	19.4	1.541	15.8	284.2	0.4	7949	27200	29570	18670	5982	7311	24320	269000	722300	18790	2203	28260	97870	90760	372400	35050	12870	3289000	125700	4493000	495600	16350	2334000	91.21	8067	385300	2399	36480
172	1.5	ctrl HU	2	1.497	0.305	0	0	0				0.3	0	6.318	66.5	233.5	17.2	5.629	35.1	264.9	0.9	11130	28630	20480	13010	9513	7126	25550	222500	777900	23850	3881	56870	110700	104700	383500	30250	12140	3613000	73580	4998000	520000	8837	2584000	1691	11260	369100	4149	46940
173	1.5	ctrl HU	2	0.593	0.371	0	0	0				15.7	0	6.83	82.7	217.3	154.6	2.185	29.8	270.2	190.6	8220	33190	30220	22630	12800	7393	25010	297000	821300	21530	4711	61690	107800	68750	395600	35130	10930	4397000	83360	6103000	454200	7643	3380000	1385	12770	413400	1975	58970
174	1.5	ctrl HU	2	0.934	8.71	0	0	0				0	0	7.408	79	221	32.4	0.482	10.5	289.5	0.8	8088	43150	28230	27850	11950	9740	45290	302300	782300	30550	5253	79580	113400	41870	381900	34310	15210	5549000	95360	5929000	499500	37470	2564000	1352	13360	390800	2822	63880
175	1.5	ctrl HU	2	0.312	0.334	0	0	0				0.2	4.2	5.878	76.5	223.5	27.1	2.51	26.7	273.2	55.2	7636	28700	26970	18360	9059	6110	23990	270100	793200	24380	4599	52720	100500	67330	336100	39700	13320	4001000	81220	5132000	519100	8281	2599000	757.5	8248	416800	3111	46870
176	1.5	ctrl HU	2	0.839	0.956	0	0	0				1.1	0.9	5.879	84	216	10	5.155	36.7	263.3	1.2	13150	33830	24510	19860	7536	6631	24620	271800	833600	26080	3322	38570	108600	34620	409900	45200	11910	3399000	163200	4973000	520200	16840	3002000	787.8	8287	421500	4119	49530
177	1.5	ctrl HU	2	0.241	3.077	0	0	0				0	1.2	1.68	14.3	285.7	9	0.237	7.3	292.7	30.6	10620	31760	27710	18680	5990	7455	23040	237700	934400	27560	1068	19440	114100	45050	454100	43620	13180	3492000	167100	4313000	556000	9679	2834000	1587	7437	382000	5091	46640
178	1.5	ctrl HU	2	0.533	4.348	3.09	2.12	0.97	68.6084	31.3916	-0.372168	0.5	10.4	8.654	93.1	206.9	18.9	1.116	10.9	289.1	0	16310	40260	26690	23270	9264	6233	21320	290100	865100	27310	12290	82080	125000	42230	395900	41690	20270	4262000	80650	5667000	487100	11430	3531000	896.6	8302	464400	8696	57970
179	1.5	ctrl HU	2	0.279	1.894	0	0	0				0.3	0	3.353	49.1	250.9	12.6	1.897	15.2	284.8	10.8	12350	39600	31460	23640	14800	8247	25460	288000	889200	22350	5278	81670	123600	30600	421800	38570	10860	5110000	76350	6514000	511700	8574	2906000	1468	12230	465100	4228	63160
180	1.5	ctrl HU	2	3.69	4.902	2.31	0	2.31	0	100	1	1.6	7.4	5.542	52.4	247.6	10.8	2.604	20.6	279.4	0.4	10230	34180	30180	21830	13850	8063	32100	285600	956200	27410	1041	35070	161600	80120	404200	58710	14150	4071000	172400	5084000	641100	24690	2563000	824.5	7851	471200	6815	51690
																						PLASMA
[truncated: 306 more columns]

## Sheet: legend
TotDurBoth
TimeF
TimeN
%TimeF
%TimeN
DI
PLASMA
CORTEX
HIPPOCAMPUS
